# Supplementary material for: Shotgun-Metagenomics on Positive Blood Culture Bottles Inoculated With Prosthetic Joint Tissue: A Proof of Concept Study
Source: Front Microbiol. 2020 Jul 17;11:1687. doi: 10.3389/fmicb.2020.01687 (PMC7380264; doi:10.3389/fmicb.2020.01687)
Supplement: Supplementary file 5 [file Table_5.XLS]

## Sheet: Pre_processing_all
		Supplementary Table S5. Results from all the preprocessing steps. S1-S9: clinical samples, PC1-3: spiked samples (positive controls), NC: negative control.
Original order		Sample	sample	Raw reads	after removing_optical duplicates	%	after trimming	%	Processed reads that go to filter	Human	Human %	horse	Horse %	PhiX	PhiX %	Multiple Genomes	Multiple genomes %	Unmapped reads	Unmapped reads %	Reads after filter	%	Syncronized reads	Suma	% syncronized
1	1	1a	R1	17106410	17105007		14838441		14838441	693	0	124093	0.8	658	0.1	14038	0.1	14698959	99.1	14698478	99.0568	14697819	14838441	85.92	1.48384e+06	1.48384e+06	2.96769e+06	4.45153e+06	5.93538e+06	7.41922e+06	8.90306e+06	1.03869e+07	1.18708e+07	1.33546e+07	14838441
		1a	R2	17106410	17105007		14838441		14838441	699	0	124346	0.8	658	0.1	13779	0.1	14698959	99.1	14698222	99.055	14697819	14838441	85.92	1.48384e+06	1.48384e+06	2.96769e+06	4.45153e+06	5.93538e+06	7.41922e+06	8.90306e+06	1.03869e+07	1.18708e+07	1.33546e+07	14838441
		1a	cat	34212820	34210014	99.9918	29676882	86.7491	29676882	1392	0	248439	0.8	1316	0.1	27817	0.1	29397918	99.1	29396700	99.0559	29395638	29676882	85.92
2	2	1b	R1	7392597	7392597		6708791		6708791	317	0	60853	0.9	2627	0	7317	0.1	6637677	98.9	6637984	98.9446	6637697	6708791	89.7884	670879	670879	1.34176e+06	2.01264e+06	2.68352e+06	3.3544e+06	4.02527e+06	4.69615e+06	5.36703e+06	6.03791e+06	6708791
		1b	R2	7392597	7392597		6708791		6708791	329	0	61023	0.9	2625	0	7137	0.1	6637677	98.9	6637949	98.944	6637697	6708791	89.7884	670879	670879	1.34176e+06	2.01264e+06	2.68352e+06	3.3544e+06	4.02527e+06	4.69615e+06	5.36703e+06	6.03791e+06	6708791
		1b	cat	14785194	14785194	100	13417582	90.7501	13417582	646	0	121876	0.9	5252	0	14454	0.1	13275354	98.9	13275933	98.9443	13275394	13417582	89.7884
3	3	1c	R1	7039247	7038587		6349460		6349460	3224	0.1	1060401	16.7	2991	0	122638	1.9	5160206	81.3	5160437	81.2736	5158100	6349460	73.2763	634946	634946	1269892	1904838	2539784	3174730	3809676	4444622	5079568	5714514	6349460
		1c	R2	7039247	7038587		6349460		6349460	3226	0.1	1061845	16.7	2991	0	120557	1.9	5160841	81.3	5160735	81.2783	5158100	6349460	73.2763	634946	634946	1269892	1904838	2539784	3174730	3809676	4444622	5079568	5714514	6349460
		1c	cat	14078494	14077174	99.9906	12698920	90.2093	12698920	6450	0.1	2122246	16.7	5982	0	243195	1.9	10321047	81.3	10321172	81.276	10316200	12698920	73.2763
5	4	2	R1	8086037	8085479		7666695		7666695	532	0	182459	2.4	4816	0.1	19961	0.3	7458927	97.3	7458697	97.287	7458199	7666695	92.2355	766670	766670	1533339	2.30001e+06	3066678	3.83335e+06	4600017	5.36669e+06	6133356	6.90003e+06	7666695
		2	R2	8086037	8085479		7666695		7666695	553	0	182706	2.4	4816	0.1	19693	0.3	7458927	97.3	7458775	97.288	7458199	7666695	92.2355	766670	766670	1533339	2.30001e+06	3066678	3.83335e+06	4600017	5.36669e+06	6133356	6.90003e+06	7666695
		2	cat	16172074	16170958	99.9931	15333390	94.8205	15333390	1085	0	365165	2.4	9632	0.1	39654	0.3	14917854	97.3	14917472	97.2875	14916398	15333390	92.2355
6	5	3	R1	3702141	3701785		3502332		3502332	48	0	932	0	2474	0.1	49	0	3498829	99	3498740	99.8974	3498641	3502332	94.5032	350233	350233	700466	1.0507e+06	1.40093e+06	1751166	2.1014e+06	2.45163e+06	2.80187e+06	3.1521e+06	3502332
		3	R2	3702141	3701785		3502332		3502332	43	0	923	0	2474	0.1	63	0	3498829	99	3498771	99.8983	3498641	3502332	94.5032	350233	350233	700466	1.0507e+06	1.40093e+06	1751166	2.1014e+06	2.45163e+06	2.80187e+06	3.1521e+06	3502332
		3	cat	7404282	7403570	99.9904	7004664	94.612	7004664	91	0	1855	0	4948	0.1	112	0	6997658	99	6997511	99.8979	6997282	7004664	94.5032
7	6	4	R1	5184749	5184522		4785518		4785518	10184	0.2	15741	0.3	3213	0.1	2925	0.1	4753455	99.3	4753582	99.3327	4753392	4785518	91.6803	478552	478552	957104	1.43566e+06	1.91421e+06	2392759	2.87131e+06	3.34986e+06	3.82841e+06	4.30697e+06	4785518
		4	R2	5184749	5184522		4785518		4785518	10181	0.2	15821	0.3	3213	0.1	2848	0.1	4753455	99.3	4753564	99.3323	4753392	4785518	91.6803	478552	478552	957104	1.43566e+06	1.91421e+06	2392759	2.87131e+06	3.34986e+06	3.82841e+06	4.30697e+06	4785518
		4	cat	10369498	10369044	99.9956	9571036	92.3039	9571036	20365	0.2	31562	0.3	6426	0.1	5773	0.1	9506910	99.3	9507146	99.3325	9506784	9571036	91.6803
8	7	5	R1	4630306	4629830		4391574		4391574	2400	0.1	23183	0.5	3268	0.1	3208	0.1	4359515	99.3	4359611	99.2722	4359406	4391574	94.1494	439157	439157	878315	1.31747e+06	1.75663e+06	2195787	2.63494e+06	3.0741e+06	3.51326e+06	3.95242e+06	4391574
		5	R2	4630306	4629830		4391574		4391574	2420	0.1	23215	0.5	3268	0.1	3156	0.1	4359515	99.3	4359597	99.2719	4359406	4391574	94.1494	439157	439157	878315	1.31747e+06	1.75663e+06	2195787	2.63494e+06	3.0741e+06	3.51326e+06	3.95242e+06	4391574
		5	cat	9260612	9259660	99.9897	8783148	94.8539	8783148	4820	0.1	46398	0.5	6536	0.1	6364	0.1	8719030	99.3	8719208	99.272	8718812	8783148	94.1494
9	8	6	R1	4713315	4712994		4317161		4317161	84	0	1988	0	2356	0.1	321	0	4312412	99.9	4312423	99.8903	4312292	4317161	91.4917	431716	431716	863432	1.29515e+06	1.72686e+06	2.15858e+06	2.5903e+06	3.02201e+06	3.45373e+06	3.88544e+06	4317161
		6	R2	4713315	4712994		4317161		4317161	93	0	2030	0	2355	0.1	271	0	4312412	99.9	4312390	99.8895	4312292	4317161	91.4917	431716	431716	863432	1.29515e+06	1.72686e+06	2.15858e+06	2.5903e+06	3.02201e+06	3.45373e+06	3.88544e+06	4317161
		6	cat	9426630	9425988	99.9932	8634322	91.6012	8634322	177	0	4018	0	4711	0.1	592	0	8624824	99.9	8624813	99.8899	8624584	8634322	91.4917
10	9	7	R1	4930292	4929802		4653928		4653928	4856	0.1	48579	1	2995	0.1	5002	0.1	4592496	98.7	4592371	98.6773	4592136	4653928	93.1413	465393	465393	930786	1.39618e+06	1.86157e+06	2326964	2.79236e+06	3.25775e+06	3.72314e+06	4.18854e+06	4653928
		7	R2	4930292	4929802		4653928		4653928	4861	0.1	48555	1	2994	0.1	5022	0.1	4592496	98.7	4592382	98.6775	4592136	4653928	93.1413	465393	465393	930786	1.39618e+06	1.86157e+06	2326964	2.79236e+06	3.25775e+06	3.72314e+06	4.18854e+06	4653928
		7	cat	9860584	9859604	99.9901	9307856	94.404	9307856	9717	0.1	97134	1	5989	0.1	10024	0.1	9184992	98.7	9184753	98.6774	9184272	9307856	93.1413
11	10	8	R1	3990076	3989698		3788773		3788773	306	0	1903	0.1	3422	0.1	432	0	3782710	99.8	3782827	99.8431	3782672	3788773	94.802	378877	378877	757755	1.13663e+06	1.51551e+06	1.89439e+06	2.27326e+06	2.65214e+06	3.03102e+06	3.4099e+06	3788773
		8	R2	3990076	3989698		3788773		3788773	317	0	1941	0.1	3422	0.1	383	0	3782710	99.8	3782825	99.843	3782672	3788773	94.802	378877	378877	757755	1.13663e+06	1.51551e+06	1.89439e+06	2.27326e+06	2.65214e+06	3.03102e+06	3.4099e+06	3788773
		8	cat	7980152	7979396	99.9905	7577546	94.9639	7577546	623	0	3844	0.1	6844	0.1	815	0	7565420	99.8	7565652	99.843	7565344	7577546	94.802
12	11	9	R1	3618388	3618006		3427056		3427056	10717	0.3	10343	0.3	2872	0.1	2114	0.1	3401010	99.2	3400919	99.2373	3400789	3427056	93.9863	342706	342706	685411	1.02812e+06	1.37082e+06	1713528	2.05623e+06	2.39894e+06	2.74164e+06	3.08435e+06	3427056
		9	R2	3618388	3618006		3427056		3427056	10716	0.3	10357	0.3	2874	0.1	2099	0.1	3401010	99.2	3400911	99.2371	3400789	3427056	93.9863	342706	342706	685411	1.02812e+06	1.37082e+06	1713528	2.05623e+06	2.39894e+06	2.74164e+06	3.08435e+06	3427056
		9	cat	7236776	7236012	99.9894	6854112	94.7222	6854112	21433	0.3	20700	0.3	5746	0.1	4213	0.1	6802020	99.2	6801830	99.2372	6801578	6854112	93.9863
4	12	PC_1	R1	5942038	5941425		5276970		5276970	170	0.8	41003	0.8	4184	0.1	3192	0.1	5228421	98.2	5228563	99.0827	5228403	5276970	87.9901	527697	527697	1055394	1583091	2110788	2638485	3166182	3693879	4221576	4749273	5276970
		PC_1	R2	5942038	5941425		5276970		5276970	170	0.8	41046	0.8	4184	0.1	3149	0.1	5228421	98.2	5228535	99.0821	5228403	5276970	87.9901	527697	527697	1055394	1583091	2110788	2638485	3166182	3693879	4221576	4749273	5276970
		PC_1	cat	11884076	11882850	99.9897	10553940	88.8166	10553940	340	0.8	82049	0.8	8368	0.1	6341	0.1	10456842	98.2	10457098	99.0824	10456806	10553940	87.9901
13	13	PC_2	R1	3428650	3428493		2687417		2687417	136	0	20727	0.8	3329	0.1	2145	0.1	2661080	99	2660979	99.0162	2660829	2687417	77.6057	268742	268742	537483	806225	1.07497e+06	1.34371e+06	1.61245e+06	1.88119e+06	2.14993e+06	2.41868e+06	2687417
		PC_2	R2	3428650	3428493		2687417		2687417	135	0	20700	0.8	3329	0.1	2173	0.1	2661080	99	2660979	99.0162	2660829	2687417	77.6057	268742	268742	537483	806225	1.07497e+06	1.34371e+06	1.61245e+06	1.88119e+06	2.14993e+06	2.41868e+06	2687417
		PC_2	cat	6857300	6856986	99.9954	5374834	78.3848	5374834	271	0	41427	0.8	6658	0.1	4318	0.1	5322160	99	5321958	99.0162	5321658	5374834	77.6057
14	14	PC_3	R1	4235243	4234829		4022680		4022680	504	0	3411	0.1	2693	0.1	633	0	4015439	99.8	4015556	99.8229	4015422	4022680	94.8097	402268	402268	804536	1206804	1609072	2011340	2413608	2815876	3218144	3620412	4022680
		PC_3	R2	4235243	4234829		4022680		4022680	521	0	3439	0.1	2694	0.1	587	0	4015439	99.8	4015556	99.8229	4015422	4022680	94.8097	402268	402268	804536	1206804	1609072	2011340	2413608	2815876	3218144	3620412	4022680
		PC_3	cat	8470486	8469658	99.9902	8045360	94.9904	8045360	1025	0	6850	0.1	5387	0.1	1220	0	8030878	99.8	8031112	99.8229	8030844	8045360	94.8097
15	15	NC	R1	5596426	5596231		5035566		5035566	68585	1.4	4413333	87.6	3970	0.1	449471	8.9	100207	2	100122	1.9883	93592	5035566	1.67235	503557	503557	1.00711e+06	1.51067e+06	2.01423e+06	2517783	3.02134e+06	3.5249e+06	4.02845e+06	4.53201e+06	5035566
		NC	R2	5596426	5596231		5035566		5035566	68720	1.4	4415956	87.7	3971	0.1	446208	8.9	100711	2	100858	2.00291	93502	5035566	1.67074	503557	503557	1.00711e+06	1.51067e+06	2.01423e+06	2517783	3.02134e+06	3.5249e+06	4.02845e+06	4.53201e+06	5035566
		NC	cat	11192852	11192462	99.9965	10071132	89.9814	10071132	137305	1.4	8829289	87.6	7941	0.1	895679	8.9	200918	2	200980	1.9956	187094	10071132	1.67155
