# Supplementary material for: Shotgun-Metagenomics on Positive Blood Culture Bottles Inoculated With Prosthetic Joint Tissue: A Proof of Concept Study
Source: Front Microbiol. 2020 Jul 17;11:1687. doi: 10.3389/fmicb.2020.01687 (PMC7380264; doi:10.3389/fmicb.2020.01687)
Supplement: Supplementary file 6 [file Table_6.XLS]

## Sheet: Supplementary_Table_S6
Supplementary Table S6. Descriptive statistics from the Taxonomic classification by Kraken when analyzing data from all type of samples. CS: clinical samples, PC: spiked samples (positive controls), all: clinical samples and spiked samples.
Parameter	Classified reads all (%)	Unclassified reads all (%)	Classified CS reads (%)	Unclassified reads CS (%)	Classified PC (%)	Unclassified PC (%)	Microbial reads all (%)	Microbial reads CS (%)	Microbial reads PC (%)	Bacterial reads all (5)	Bacterial reads CS (%)	Bacterial reads PC (%)	Viral reads_all (%)	Viral reads_CS (%)	Viral reads_PC (%)
Number of values	15	15	9	9	3	3	15	9	4	15	9	3	15	9	3
Minimum	30.15	0.3671	93.97	0.5126	98.8	0.3671	30.01	86.32	30.01	30.01	85.73	96.9	5.88e-05	5.88e-05	0.0001127
25% Percentile	97.31	0.6483	96.71	1.161	98.8	0.3671	93.87	93.93	46.74	93.82	93.85	96.9	0.0001429	0.0001111	0.0001127
Median	98.77	1.229	98.7	1.295	99.05	0.9537	96.09	96.09	97.46	96.08	96.08	98	0.006226	0.001229	0.001836
75% Percentile	99.35	2.685	98.84	3.294	99.63	1.199	97.24	97.07	98.53	97.24	97.07	98.7	0.1168	0.1384	0.006226
Maximum	99.63	69.85	99.49	6.035	99.63	1.199	98.7	98.6	98.7	98.7	98.6	98.7	0.5857	0.5857	0.006226
Range	69.48	69.48	5.52	5.522	0.83	0.8319	68.69	12.28	68.69	68.69	12.87	1.8	0.5856	0.5856	0.006113
Mean	93.74	6.258	97.74	2.257	99.16	0.8399	90.82	95.05	80.91	90.72	94.95	97.87	0.1007	0.09688	0.002725
Std. Deviation	17.66	17.66	1.749	1.751	0.4258	0.4275	17.22	3.602	33.94	17.23	3.783	0.9074	0.1895	0.1929	0.003152
Std. Error of Mean	4.559	4.559	0.5831	0.5837	0.2458	0.2468	4.446	1.201	16.97	4.449	1.261	0.5239	0.04893	0.06432	0.00182
Coefficient of variation	18.84%	282.1%	1.790%	77.57%	0.4294%	50.89%	18.96%	3.789%	41.95%	18.99%	3.984%	0.9272%	188.1%	199.2%	115.7%
Sum	1406	93.88	879.7	20.32	297.5	2.52	1362	855.5	323.6	1361	854.6	293.6	1.511	0.872	0.008175
