# Supplementary material for: Shotgun-Metagenomics on Positive Blood Culture Bottles Inoculated With Prosthetic Joint Tissue: A Proof of Concept Study
Source: Front Microbiol. 2020 Jul 17;11:1687. doi: 10.3389/fmicb.2020.01687 (PMC7380264; doi:10.3389/fmicb.2020.01687)
Supplement: Supplementary file 7 [file Table_7.XLS]

## Sheet: Kraken Bracken
Supplementary Table S7. Kraken and Bracken general classification results (number of reads and proportion of reads classified). S1-S9: clinical samples, PC1-3: spiked samples (positive controls), NC: negative control.
Sample					Kraken_general	Number of analyzed reads	Kraken general classification										Species level_braken											Bracken_genus
	sample	Raw reads	Syncronized	Total paired reads	Name		Classified reads	%	Unclassified reads	%	Microbial reads	%	Bacterial reads	%	Viral reads	%	Reads_Species level	Species level (%)	Unclassified_reads	Unclassified (%)	Distributed reads	Distributed reads (%)	Reads not distributed	Reads not distributed (%)	Braken reads (distributed + species)	Specie_finally (%)	Number of species	Genus level	Genus level (%)	Unclassified	Unclassified (%)	Distributed reads	Distributed reads (%)	Reads not distributed	Reads not distributed (%)	Braken reads (distributed +genus)	Genus_finally (%)	number of genera
1a	cat	34212820	#VALUE!	14697819	S1a	14697819	14618131	99.46	796.88	0.5422	14082522	95.81	14065555	95.7	16967	0.1154	13734919	93.4487	79688	0.542176	883181	6.00893	31	0.000210916	14618100	99.4576	147	14052828	95.6117	79688	0.542176	565284	3.84604	19	0.000129271	14618112	99.4577	67
1b	cat	14785194	13275394	6637697	S1b	6637697	6603673	99.49	34024	0.5126	6362912	95.86	6355162	95.74	7750	0.1168	6205126	93.4831	34024	0.512587	398527	6.004	20	0.000301309	6603653	99.4871	98	6348439	95.6422	340.24	0.00512587	255220	3.84501	4	6.02619e-05	6603659	99.4872	36
1c	cat	14078494	10316200	5158100	S1c	5158100	5124660	99.35	33440	0.6483	4508326	87.4	4482055	86.89	26271	0.5093	4384876	85.0095	33440	0.648301	739759	14.3417	25	0.000484675	5124635	99.3512	103	4492332	87.0928	33440	0.648301	632308	12.2585	20	0.00038774	5124640	99.3513	37
2	cat	16172074	14916398	7458199	S2	7458199	7286811	97.7	171388	2.298	7009491	93.98	6997563	93.82	11928	0.1599	6727090	90.1972	171388	2.29798	559319	7.49938	402	0.00539004	7286409	97.6966	113	6974081	93.5089	171388	2.29798	312333	4.18778	397	0.005323	7286414	97.6967	51
3	cat	7404282	6997282	3498641	S3	3498641	3455654	98.77	42987	1.229	3449780	98.6	3449775	98.6	5	0.0001429	3340706	95.4858	42987	1.22868	114944	3.28539	4	0.00011433	3455650	98.7712	64	3441508	98.367	42987	1.22868	14144	0.404271	2	5.71651e-05	3455652	98.7713	23
4	cat	10369498	9506784	4753392	S4	4753392	4691817	98.7	61575	1.295	4103062	86.32	4075220	85.73	27842	0.5857	3982040	83.7726	61575	1.29539	707011	14.8738	2766	0.05819	4689051	98.6464	105	4084672	85.9317	61575	1.29539	604380	12.7147	2765	0.058169	4689052	98.6464	33
5	cat	9260612	8718812	4359406	S5	4359406	4304158	98.73	55248	1.267	4224394	96.9	4224346	96.9	48	0.001101	4070233	93.3667	55248	1.26733	233893	5.36525	32	0.000734045	4304126	98.7319	82	4200265	96.3495	55248	1.26733	103862	2.38248	31	0.000711106	4304127	98.732	32
6	cat	9426630	8624584	4312292	S6	4312292	4144003	96.1	168289	3.903	4143505	96.09	4143452	96.08	53	0.001229	4118881	95.5149	168289	3.90254	25122	0.582567	0	0	4144003	96.0975	75	4126267	95.6862	168289	3.90254	17736	0.411289	0	0	4144003	96.0975	37
7	cat	9860584	9184272	4592136	S7	4592136	4542010	98.91	50126	1.092	4436785	96.62	4436466	96.61	319	0.006947	4307782	93.8078	50126	1.09156	234214	5.10033	14	0.000304869	4541996	98.9081	99	4424055	96.3398	50126	1.09156	117946	2.56843	9	0.000195987	4542001	98.9082	55
8	cat	7980152	7565344	3782672	S8	3782672	3554393	93.97	228279	6.035	3550926	93.87	3550923	93.87	3	0.00007931	3393299	89.7064	228279	6.03486	161090	4.25863	4	0.000105745	3554389	93.965	71	3538419	93.5428	228279	6.03486	15972	0.422241	2	5.28727e-05	3554391	93.9651	34
9	cat	7236776	6801578	3400789	S9	3400789	3309477	97.31	91312	2.685	3307061	97.24	3307059	97.24	2	0.00005881	3196361	93.9888	91312	2.68502	113113	3.32608	3	8.82148e-05	3309474	97.3149	53	3296949	96.9466	91312	2.68502	12526	0.368326	2	5.88099e-05	3309475	97.3149	34
PC_1	cat	11884076	10456806	5228403	PC_1	5228403	5209211	99.63	19192	0.3671	5123793	98	5123697	98	96	0.001836	4883568	93.4046	19192	0.367072	325626	6.22802	17	0.000325147	5209194	99.6326	126	5082753	97.2143	19192	0.367072	126451	2.41854	7	0.000133884	5209204	99.6328	18
PC_2	cat	6857300	5321658	2660829	PC_2	2660829	2635452	99.05	25377	0.9537	2626262	98.7	2626258	98.7	3	0.0001127	1983358	74.5391	25377	0.953725	652087	24.5069	7	0.000263076	2635445	99.046	121	2065037	77.6088	25377	0.953725	570410	21.4373	5	0.000187911	2635447	99.0461	53
PC_3	cat	8470486	8030844	4015422	PC_3	4015422	3967279	98.8	48143	1.199	3891211	96.91	3890961	96.9	250	0.006226	3768013	93.8385	48143	1.19895	199264	4.96247	2	4.9808e-05	3967277	98.801	71	3873606	96.4682	48143	1.19895	93672	2.33281	1	2.4904e-05	3967278	98.801	27
NC	cat	11192852	187094	93502	NC	93502	28194	30.15	65308	69.85	28064	30.01	28058	30.01	6	0.006417	25833	27.6283	65308	69.8466	2343	2.50583	18	0.0192509	28176	30.1341	107	26313	28.1416	65308	69.8466	1879	2.00958	2	0.00213899	28192	30.1512	78
