# Supplementary material for: Shotgun-Metagenomics on Positive Blood Culture Bottles Inoculated With Prosthetic Joint Tissue: A Proof of Concept Study
Source: Front Microbiol. 2020 Jul 17;11:1687. doi: 10.3389/fmicb.2020.01687 (PMC7380264; doi:10.3389/fmicb.2020.01687)
Supplement: Supplementary file 10 [file Table_10.XLS]

## Sheet: Supplementary_Table_S10
Supplementary Table S10. Estimated number of species related reads when using different detection thresholds (expressed as number of reads). S1-S9: clinical samples, PC1-3: spiked samples (positive controls).
Threshold (No. of reads)	Number of species in sample
	S1b	S2	S3	S4	S5	S6	S7	S8	S9	PC1	PC2	PC3
0	98	113	64	105	82	75	99	71	53	126	121	71
100	11	17	8	13	8	6	9	20	11	7	10	6
500	8	11	2	8	4	3	2	13	8	2	3	2
1000	5	6	1	7	3	2	2	11	7	1	3	2
1500	1	4	1	5	2	1	1	10	6	1	2	1
2000	1	3	1	5	2	1	1	8	5	1	1	1
2500	1	1	1	5	2	1	1	7	4	1	1	1
3000	1	1	1	5	2	1	1	6	3	1	1	1
3500	1	1	1	3	2	1	1	5	3	1	1	1
4000	1	1	1	2	1	1	1	5	3	1	1	1
